# Supplementary material for: The Use of Social Media for Preconception Information and Pregnancy Planning among Young Women
Source: J Clin Med. 2021 Apr 27;10(9):1892. doi: 10.3390/jcm10091892 (PMC8123806; doi:10.3390/jcm10091892)
Supplement: Supplementary file 1 [file jcm-10-01892-s001.zip]

Archive with 1 entries (1 files):
- jcm-1176908-supplementary.pdf
